# Supplementary material for: The Relationship Between Pain and Depression in Fibromyalgia: Structural Equation Modeling and Network Analysis
Source: Int J Environ Res Public Health. 2026 Mar 4;23(3):316. doi: 10.3390/ijerph23030316 (PMC13026093; doi:10.3390/ijerph23030316)
Supplement: Supplementary file 1 [file ijerph-23-00316-s001.zip]

Archive with 1 entries (1 files):
- ijerph-4095362-supplementary.pdf
